# Supplementary material for: Inadequate Intake of Dietary Fibre in Adolescents, Adults, and Elderlies: Results of Slovenian Representative SI. Menu Study
Source: Nutrients. 2021 Oct 27;13(11):3826. doi: 10.3390/nu13113826 (PMC8619009; doi:10.3390/nu13113826)
Supplement: Supplementary file 1 [file nutrients-13-03826-s001.zip]

Archive with 1 entries (1 files):
- nutrients-1409934-supplementary.pdf
